# Supplementary material for: Food and Drug Administration novel drug decisions in 2017: transparency and disclosure prior to and 5 years following approval
Source: Health Aff Sch. 2023 Jul 19;1(2):qxad028. doi: 10.1093/haschl/qxad028 (PMC10986233; doi:10.1093/haschl/qxad028)
Supplement: qxad028_Supplementary_Data [file qxad028_Supplementary_Data.zip]

Archive with 3 entries (3 files):
- coi_disclosure_AK.pdf
- coi_disclosure_Irvin.docx
- ICMJE form-Health Affairs  Kaplan.docx
